# Supplementary material for: Miscellanea Miridologica V. Taxonomy and chorology of new or little known taxa of Continental New Guinea and neighboring islands (Insecta, Heteroptera, Miridae)
Source: Zookeys. 2018 Nov 15;(796):83–95. doi: 10.3897/zookeys.796.20736 (PMC6250776; doi:10.3897/zookeys.796.20736)
Supplement: XML Treatment for Fulvius subnitens [file zookeys.796.20736-treatment2.xml]

<!DOCTYPE tp:taxon-treatment
  PUBLIC "-//TaxonX//DTD Taxonomic Treatment Publishing DTD v0 20100105//EN" "tax-treatment-NSO.dtd">
<tp:taxon-treatment xmlns:tp="http://www.plazi.org/taxpub"><tp:treatment-meta><kwd-group><label>Taxon classification</label><kwd><named-content xmlns:xlink="http://www.w3.org/1999/xlink" content-type="kingdom">Animalia</named-content></kwd><kwd><named-content xmlns:xlink="http://www.w3.org/1999/xlink" content-type="order">Heteroptera</named-content></kwd><kwd><named-content xmlns:xlink="http://www.w3.org/1999/xlink" content-type="family">Miridae</named-content></kwd></kwd-group><mixed-citation publication-type="journal"><person-group><name><surname>Cérot</surname><given-names>Frédéric</given-names></name></person-group><article-title>Miscellanea Miridologica V. Taxonomy and chorology of new or little known taxa of Continental New Guinea and neighboring islands (<tp:taxon-name><tp:taxon-name-part taxon-name-part-type="class">Insecta</tp:taxon-name-part></tp:taxon-name>, <tp:taxon-name><tp:taxon-name-part taxon-name-part-type="suborder">Heteroptera</tp:taxon-name-part></tp:taxon-name>, <tp:taxon-name><tp:taxon-name-part taxon-name-part-type="family">Miridae</tp:taxon-name-part></tp:taxon-name>)</article-title><source>Zookeys</source><day>15</day><month>11</month><year>2018</year><volume>2018</volume><issue>796</issue><fpage>83</fpage><lpage>95</lpage><pub-id pub-id-type="doi">10.3897/zookeys.796.20736</pub-id></mixed-citation></tp:treatment-meta><tp:nomenclature><tp:taxon-name>
                <tp:taxon-name-part taxon-name-part-type="genus" reg="Fulvius">Fulvius</tp:taxon-name-part>
                <tp:taxon-name-part taxon-name-part-type="species" reg="subnitens">subnitens</tp:taxon-name-part>
              </tp:taxon-name><tp:taxon-authority>Poppius, 1909</tp:taxon-authority></tp:nomenclature><tp:treatment-sec sec-type="material" id="SECID0ECFAC"><title>Material examined.</title><p>Papua New Guinea: 2♀♀, Madang Province, Nagada Binatang Research Center (coordinates provided on the label: <named-content xmlns:xlink="http://www.w3.org/1999/xlink" content-type="dwc:verbatimCoordinates" xlink:type="simple"><named-content content-type="geo-json" specific-use="{&#34;type&#34;:&#34;Point&#34;,&#34;coordinates&#34;:[145.794722,-5.156389]}" id="NCID0ELFAC" xlink:type="simple">05°09'23"S, 145°47'41"E</named-content></named-content>), 20 m, 20.v.2011, Votýpka J. &amp; Lukeš J. leg. (FC n° 6420) (<named-content xmlns:xlink="http://www.w3.org/1999/xlink" content-type="dwc:institutional_code" xlink:type="simple">NMPC</named-content>).</p></tp:treatment-sec><tp:treatment-sec sec-type="distribution" id="SECID0EUFAC"><title>Distribution.</title><p>Described at least in part from Papua New Guinea. Widely distributed from Africa (Tanzania, Togo) and the Seychelles to Taiwan and Pacific Islands and from Malaysia to Papua New Guinea (<xref ref-type="bibr" rid="B10">Chérot et al. 2017</xref>); recently introduced but not established in several European countries.</p></tp:treatment-sec><ref-list><ref id="B10"><mixed-citation xmlns:xlink="http://www.w3.org/1999/xlink" xlink:type="simple"><person-group><name name-style="western"><surname>Chérot</surname><given-names>F</given-names></name><name name-style="western"><surname>Gorczyca</surname><given-names>J</given-names></name><name name-style="western"><surname>Schwartz</surname><given-names>MD</given-names></name><name name-style="western"><surname>Demol</surname><given-names>T</given-names></name></person-group> (<year>2017</year>) <article-title>The <tp:taxon-name><tp:taxon-name-part taxon-name-part-type="subfamily">Bryocorinae</tp:taxon-name-part></tp:taxon-name>, <tp:taxon-name><tp:taxon-name-part taxon-name-part-type="subfamily">Cylapinae</tp:taxon-name-part></tp:taxon-name>, <tp:taxon-name><tp:taxon-name-part taxon-name-part-type="subfamily">Deraeocorinae</tp:taxon-name-part></tp:taxon-name> and <tp:taxon-name><tp:taxon-name-part taxon-name-part-type="subfamily">Mirinae</tp:taxon-name-part></tp:taxon-name> (<tp:taxon-name><tp:taxon-name-part taxon-name-part-type="class">Insecta</tp:taxon-name-part></tp:taxon-name>: <tp:taxon-name><tp:taxon-name-part taxon-name-part-type="suborder">Heteroptera</tp:taxon-name-part></tp:taxon-name>: <tp:taxon-name><tp:taxon-name-part taxon-name-part-type="family">Miridae</tp:taxon-name-part></tp:taxon-name>) from Baiteta Forest, Papua New Guinea, with a discussion of their feeding habits and a list of species of the country.</article-title> In: <person-group><name name-style="western"><surname>Telnov</surname><given-names>D</given-names></name><name name-style="western"><surname>Barclay</surname><given-names>MVL</given-names></name><name name-style="western"><surname>Pauwels</surname><given-names>OSG</given-names></name></person-group> (<role>Eds</role>) <issue-title>Biodiversity, Biogeography and Nature Conservation in Wallacea and New Guinea Vol.</issue-title><source>III. The Entomological Society of Latvia, Riga</source>, <fpage>55</fpage>–<lpage>139</lpage>. [pls 7–18]</mixed-citation></ref></ref-list></tp:taxon-treatment>
