# Supplementary material for: Miscellanea Miridologica V. Taxonomy and chorology of new or little known taxa of Continental New Guinea and neighboring islands (Insecta, Heteroptera, Miridae)
Source: Zookeys. 2018 Nov 15;(796):83–95. doi: 10.3897/zookeys.796.20736 (PMC6250776; doi:10.3897/zookeys.796.20736)
Supplement: XML Treatment for Gressitocoris henryi [file zookeys.796.20736-treatment5.xml]

<!DOCTYPE tp:taxon-treatment
  PUBLIC "-//TaxonX//DTD Taxonomic Treatment Publishing DTD v0 20100105//EN" "tax-treatment-NSO.dtd">
<tp:taxon-treatment xmlns:tp="http://www.plazi.org/taxpub"><tp:treatment-meta><kwd-group><label>Taxon classification</label><kwd><named-content xmlns:xlink="http://www.w3.org/1999/xlink" content-type="kingdom">Animalia</named-content></kwd><kwd><named-content xmlns:xlink="http://www.w3.org/1999/xlink" content-type="order">Heteroptera</named-content></kwd><kwd><named-content xmlns:xlink="http://www.w3.org/1999/xlink" content-type="family">Miridae</named-content></kwd></kwd-group><mixed-citation publication-type="journal"><person-group><name><surname>Cérot</surname><given-names>Frédéric</given-names></name></person-group><article-title>Miscellanea Miridologica V. Taxonomy and chorology of new or little known taxa of Continental New Guinea and neighboring islands (<tp:taxon-name><tp:taxon-name-part taxon-name-part-type="class">Insecta</tp:taxon-name-part></tp:taxon-name>, <tp:taxon-name><tp:taxon-name-part taxon-name-part-type="suborder">Heteroptera</tp:taxon-name-part></tp:taxon-name>, <tp:taxon-name><tp:taxon-name-part taxon-name-part-type="family">Miridae</tp:taxon-name-part></tp:taxon-name>)</article-title><source>Zookeys</source><day>15</day><month>11</month><year>2018</year><volume>2018</volume><issue>796</issue><fpage>83</fpage><lpage>95</lpage><pub-id pub-id-type="doi">10.3897/zookeys.796.20736</pub-id></mixed-citation></tp:treatment-meta><tp:nomenclature><tp:taxon-name>
                <tp:taxon-name-part taxon-name-part-type="genus" reg="Gressitocoris">Gressitocoris</tp:taxon-name-part>
                <tp:taxon-name-part taxon-name-part-type="species" reg="henryi">henryi</tp:taxon-name-part>
                <object-id xmlns:xlink="http://www.w3.org/1999/xlink" content-type="zoobank" xlink:type="simple">http://zoobank.org/2FFAE8FA-E8C0-448D-9BCA-5142027591A5</object-id>
              </tp:taxon-name><tp:taxon-status xmlns:xlink="http://www.w3.org/1999/xlink" xlink:type="simple">sp. n.</tp:taxon-status></tp:nomenclature><tp:treatment-sec sec-type="material" id="SECID0E6MAC"><title>Material examined.</title><p>Indonesia: Holotype ♀, Papua Barat, Doberai Peninsula, Arfak Mounts, Syoubri vill(age) (coordinates provided on the label: <named-content xmlns:xlink="http://www.w3.org/1999/xlink" content-type="dwc:verbatimCoordinates" xlink:type="simple"><named-content content-type="geo-json" specific-use="{&#34;type&#34;:&#34;Point&#34;,&#34;coordinates&#34;:[133.910000,-1.111111]}" id="NCID0EINAC" xlink:type="simple">1°06'40"S, 133°54'36"E</named-content></named-content>), 1510 m, edge of secondary lower mountain rainforest, at white light, 12–13.ix.2015, Telnov D. leg. (FC n° 7565). Holotype deposited in <abbrev xmlns:xlink="http://www.w3.org/1999/xlink" content-type="institution" xlink:title="ollection of D. Telnov" id="ABBRID0ENNAC" xlink:type="simple">DTPC</abbrev>, <named-content xmlns:xlink="http://www.w3.org/1999/xlink" content-type="dwc:institutional_code" xlink:type="simple">NME</named-content>.</p></tp:treatment-sec><tp:treatment-sec sec-type="description" id="SECID0EXNAC"><title>Description.</title><p>Female: <italic>Measurements (mm)</italic>: Total length (dorsal view): 7.00, maximal width of hemelytra: 2.95, width of head across eyes (“diatone”): 1.25, width of vertex: 0.45, length of antennal segments: I: 0.70, II: 1.68, III: 1.10, IV: 0.75, medial pronotal length (pronotal collar included): 1.45, posterior pronotal width (between humeral angles): 2.40, lateral length of pronotum (between anterior and humeral angles): 1.25, length of scutellum: 1.20, width of scutellum: 1.30, length of cuneus: 1.08, width of cuneus: 0.60 (0.75 with paracuneus).</p></tp:treatment-sec><tp:treatment-sec sec-type="External morphology and coloration" id="SECID0E6NAC"><title>External morphology and coloration.</title><p>Dorsally glabrous on pronotum, scutellum and hemelytra. Head (Figs <xref ref-type="fig" rid="F1">1–3</xref>): Elongate, smooth, slightly declivous in dorsal view. Clypeus medially black, laterally yellowish (Figure <xref ref-type="fig" rid="F1">2</xref>). Mandibulary and maxillary plates dark brown to black (Figure <xref ref-type="fig" rid="F1">3</xref>). Frons smooth, shining black. Vertex slightly carinate, carina brown, surface of vertex narrowly and shallowly punctate posteriorly, smooth anteriorly, dark brown to shining black medially, with two small yellowish <!--PageBreak--><!--PageBreak-->areas near inner margins of eyes, prolonged on frons. Eyes reddish with several black patches medially (Figure <xref ref-type="fig" rid="F1">2</xref>), occupying head height in lateral view (Figure <xref ref-type="fig" rid="F1">3</xref>). First antennal segment thickened sub-basally, after small concavity, slightly longer than vertex width, yellowish brown, with apical black ring (Figure <xref ref-type="fig" rid="F1">9</xref>), apparently devoid of erect setae. Second segment narrower, significantly longer, yellowish brown, darker apically, with several erect setae obviously longer than width of segment. Third and fourth segments dark brown to black, with same erect pilosity. Labium reaching metacoxae, yellowish brown. Pronotum (Figs <xref ref-type="fig" rid="F1">1</xref>, <xref ref-type="fig" rid="F1">4–5</xref>): Pronotal collar (Figure <xref ref-type="fig" rid="F1">4</xref>) very short, brown, almost smooth, with very narrow and shallow punctation. Pronotal callosities (Figure <xref ref-type="fig" rid="F1">4</xref>) rounded, medially separated and separated from pronotal lateral margins, shining black, smooth. Pronotal lateral margins slightly concave to sigmoid medially, carinate, carina yellowish, easily visible in lateral view. Pronotal posterior margin (Figure <xref ref-type="fig" rid="F1">1</xref>) convex but medially almost straight and laterally, near humeral angles, slightly concave. Humeral angles rounded. Pronotal disk widely and deeply punctate (Figure <xref ref-type="fig" rid="F1">5</xref>), punctation dense, black, surface of disk dark brown. Mesoscutum covered (Figure <xref ref-type="fig" rid="F1">6</xref>). Scutellum (Figure <xref ref-type="fig" rid="F1">6</xref>) slightly swollen, reddish brown to dark brown, more narrowly punctate. Clavus and corium (Figure <xref ref-type="fig" rid="F1">7</xref>), including embolium, widely and deeply punctate, punctation black, surface of hemelytra evenly dark brown. Cuneus (Figure <xref ref-type="fig" rid="F1">8</xref>) dark brown bearing inner reddish sub-basal spot with wide whitish inner margin. Membrane (Figure <xref ref-type="fig" rid="F1">8</xref>) slightly declivous, greyish, veins thick, blackish to greenish, larger cell curved inward submedially. Coxae yellow. Pro- and mesofemora yellowish, darker apically. Metafemora dark brown to black. Metatibiae yellowish brown, as tarsi. Claws reddish. Pilosity of legs elongate, stiff, about as long as tibial spine. Propleura almost black, narrowly and shallowly punctate. Meso- and metapleura dull, blackish with yellowish areas. Abdomen dark brown, with elongate white setae.</p><fig id="F1" position="float" orientation="portrait"><label>Figures 1–10.</label><caption><p><italic><tp:taxon-name><tp:taxon-name-part taxon-name-part-type="genus" reg="Gressitocoris">Gressitocoris</tp:taxon-name-part><tp:taxon-name-part taxon-name-part-type="species" reg="henryi">henryi</tp:taxon-name-part></tp:taxon-name></italic> sp. n. female holotype. <bold>1</bold> Habitus in dorsal view <bold>2</bold> Head in dorsal view <bold>3</bold> Head in lateral view <bold>4</bold> Pronotal callosities <bold>5</bold> Pronotal disk in dorsal view <bold>6</bold> Scutellum in dorsal view <bold>7</bold> Endocorium and apex of clavi in dorsal view <bold>8</bold> Membrane and cunei in dorsal view <bold>9</bold> Left antenna: first antennal segment and base of the second <bold>10</bold> Evaporative area. Scale bar = 0.1 mm (except in Figs <xref ref-type="fig" rid="F1">1</xref>, <xref ref-type="fig" rid="F1">2</xref> and <xref ref-type="fig" rid="F1">8</xref>, scale = 1.0 mm).</p></caption><graphic xmlns:xlink="http://www.w3.org/1999/xlink" xlink:href="zookeys-796-083-g001.jpg" position="float" orientation="portrait" xlink:type="simple" id="oo_242586.jpg"/></fig></tp:treatment-sec><tp:treatment-sec sec-type="Genital structures" id="SECID0EFCAE"><title>Genital structures.</title><p>Not dissected to preserve the holotype.</p><p>Male unknown.</p></tp:treatment-sec><tp:treatment-sec sec-type="etymology" id="SECID0ELCAE"><title>Etymology.</title><p>I am pleased to dedicate this new species to Dr T. J. Henry (United States National Museum of Natural History, Washington D.C, United States of America) in recognition of his major contributions to <tp:taxon-name><tp:taxon-name-part taxon-name-part-type="suborder">Heteroptera</tp:taxon-name-part></tp:taxon-name> taxonomy, particularly to the classification and phylogeny of <tp:taxon-name><tp:taxon-name-part taxon-name-part-type="family">Berytidae</tp:taxon-name-part></tp:taxon-name> and <tp:taxon-name><tp:taxon-name-part taxon-name-part-type="superfamily">Lygaeoidea</tp:taxon-name-part></tp:taxon-name>, but also to the study of several difficult plant bug genera such <italic><tp:taxon-name><tp:taxon-name-part taxon-name-part-type="genus" reg="Ceratocapsus">Ceratocapsus</tp:taxon-name-part></tp:taxon-name></italic> Reuter, 1876, <italic><tp:taxon-name><tp:taxon-name-part taxon-name-part-type="genus" reg="Hyalochloria">Hyalochloria</tp:taxon-name-part></tp:taxon-name></italic> Reuter, 1907, <italic><tp:taxon-name><tp:taxon-name-part taxon-name-part-type="genus" reg="Neurocolpus">Neurocolpus</tp:taxon-name-part></tp:taxon-name></italic> Reuter, 1876 and <italic><tp:taxon-name><tp:taxon-name-part taxon-name-part-type="genus" reg="Ranzovius">Ranzovius</tp:taxon-name-part></tp:taxon-name></italic> Distant, 1893.</p></tp:treatment-sec><tp:treatment-sec sec-type="discussion" id="SECID0E3DAE"><title>Discussion.</title><p>Through the courtesy of Dr T. J. Henry, I was able to compare the new species to the dorsal and lateral views of a paratype of <italic><tp:taxon-name><tp:taxon-name-part taxon-name-part-type="genus" reg="Gressitocoris">G.</tp:taxon-name-part><tp:taxon-name-part taxon-name-part-type="species" reg="sedlaceki">sedlaceki</tp:taxon-name-part></tp:taxon-name></italic> Carvalho, 1985, the type species of <italic><tp:taxon-name><tp:taxon-name-part taxon-name-part-type="genus" reg="Gressitocoris">Gressitocoris</tp:taxon-name-part></tp:taxon-name></italic> and, until now the only species of the genus. The female holotype of the new species concords with <xref ref-type="bibr" rid="B5">Carvalho’s (1985)</xref> original description of <italic><tp:taxon-name><tp:taxon-name-part taxon-name-part-type="genus" reg="Gressitocoris">Gressitocoris</tp:taxon-name-part></tp:taxon-name></italic> in a majority of character states. The antennal segments are covered by dense pilosity with some sparse, erect setae longer than width of the segment, the second antennal segment is slightly thickened apically, the posterior margin of pronotal disk is rounded but slightly concave laterally near humeral angles, the lateral margins are carinate, the pronotal disk and hemelytra (including wide embolium) are widely and deeply punctate, the scutellum is more narrowly punctate, the vein of larger areolar cell <!--PageBreak-->of the membrane is thick, expanded posteriorly, curved inward submedially and a reddish sub-basal spot with wide whitish inner margin is present on inner part of cuneus.</p><p>A very narrow and shallow punctation is apparently present on the pronotal collar of both species (contra <xref ref-type="bibr" rid="B5">Carvalho 1985</xref>).</p><p><italic><tp:taxon-name><tp:taxon-name-part taxon-name-part-type="genus" reg="Gressitocoris">Gressitocoris</tp:taxon-name-part><tp:taxon-name-part taxon-name-part-type="species" reg="henryi">henryi</tp:taxon-name-part></tp:taxon-name></italic> sp. n. differs from <italic><tp:taxon-name><tp:taxon-name-part taxon-name-part-type="genus" reg="Gressitocoris">G.</tp:taxon-name-part><tp:taxon-name-part taxon-name-part-type="species" reg="sedlaceki">sedlaceki</tp:taxon-name-part></tp:taxon-name></italic> Carvalho, 1985 by the length of the third antennal segment shorter than the length of the second antennal segment (versus slightly longer in <italic><tp:taxon-name><tp:taxon-name-part taxon-name-part-type="genus" reg="Gressitocoris">G.</tp:taxon-name-part><tp:taxon-name-part taxon-name-part-type="species" reg="sedlaceki">sedlaceki</tp:taxon-name-part></tp:taxon-name></italic>), the eyes less wide, the covered mesoscutum and the darker dorsal coloration, particularly the medial black stripe of clypeus, the medial black patch of frons and vertex (both absent in <italic><tp:taxon-name><tp:taxon-name-part taxon-name-part-type="genus" reg="Gressitocoris">G.</tp:taxon-name-part><tp:taxon-name-part taxon-name-part-type="species" reg="sedlaceki">sedlaceki</tp:taxon-name-part></tp:taxon-name></italic>), the almost even dark brown to black pronotum (yellowish brown lateral areas and posterior margin absent), the reddish brown scutellum (yellowish lateral stripes absent), the almost even dark brown hemelytra, and absence of an elongate yellowish stripe lining the clavo-corial suture.</p><p>As pointed out by T. Yasunaga (in litt. 2017-08-22), the validity of the genus <italic><tp:taxon-name><tp:taxon-name-part taxon-name-part-type="genus" reg="Gressitocoris">Gressitocoris</tp:taxon-name-part></tp:taxon-name></italic> Carvalho, 1985 should be analyzed and compared with the large genus <italic><tp:taxon-name><tp:taxon-name-part taxon-name-part-type="genus" reg="Deraeocoris">Deraeocoris</tp:taxon-name-part></tp:taxon-name></italic> Kirschbaum, 1856, whose monophyly remains to be established. However, <italic><tp:taxon-name><tp:taxon-name-part taxon-name-part-type="genus" reg="Gressitocoris">Gressitocoris</tp:taxon-name-part><tp:taxon-name-part taxon-name-part-type="species" reg="henryi">henryi</tp:taxon-name-part></tp:taxon-name></italic> sp. n. differs in habitus from all Papuan species of <italic><tp:taxon-name><tp:taxon-name-part taxon-name-part-type="genus" reg="Deraeocoris">Deraeocoris</tp:taxon-name-part></tp:taxon-name></italic> described or redescribed by <xref ref-type="bibr" rid="B5">Carvalho (1985)</xref>.</p></tp:treatment-sec><tp:treatment-sec sec-type="distribution" id="SECID0E2HAE"><title>Distribution.</title><p>Indonesia, Papua Barat, Doberai Peninsula. Type locality: Syoubri vill(age) (<named-content xmlns:xlink="http://www.w3.org/1999/xlink" content-type="dwc:verbatimCoordinates" xlink:type="simple"><named-content content-type="geo-json" specific-use="{&#34;type&#34;:&#34;Point&#34;,&#34;coordinates&#34;:[133.910000,-1.111111]}" id="NCID0EEIAE" xlink:type="simple">1°06'40"S, 133°54'36"E</named-content></named-content>).</p></tp:treatment-sec><ref-list><ref id="B5"><mixed-citation xmlns:xlink="http://www.w3.org/1999/xlink" xlink:type="simple"><person-group><name name-style="western"><surname>Carvalho</surname><given-names>JCM</given-names></name></person-group> (<year>1985</year>) <article-title>On some species of the tribe <tp:taxon-name><tp:taxon-name-part taxon-name-part-type="tribe">Deraeocorini</tp:taxon-name-part></tp:taxon-name> Douglas &amp; Scott from Papua New Guinea (<tp:taxon-name><tp:taxon-name-part taxon-name-part-type="order">Hemiptera</tp:taxon-name-part></tp:taxon-name>).</article-title><source>Revista Brasileira de Biologia</source><volume>45</volume>(<issue>4</issue>): <fpage>447</fpage>–<lpage>470</lpage>.</mixed-citation></ref></ref-list></tp:taxon-treatment>
