# Supplementary material for: Miscellanea Miridologica V. Taxonomy and chorology of new or little known taxa of Continental New Guinea and neighboring islands (Insecta, Heteroptera, Miridae)
Source: Zookeys. 2018 Nov 15;(796):83–95. doi: 10.3897/zookeys.796.20736 (PMC6250776; doi:10.3897/zookeys.796.20736)
Supplement: XML Treatment for Peltidopeplus annulipes [file zookeys.796.20736-treatment10.xml]

<!DOCTYPE tp:taxon-treatment
  PUBLIC "-//TaxonX//DTD Taxonomic Treatment Publishing DTD v0 20100105//EN" "tax-treatment-NSO.dtd">
<tp:taxon-treatment xmlns:tp="http://www.plazi.org/taxpub"><tp:treatment-meta><kwd-group><label>Taxon classification</label><kwd><named-content xmlns:xlink="http://www.w3.org/1999/xlink" content-type="kingdom">Animalia</named-content></kwd><kwd><named-content xmlns:xlink="http://www.w3.org/1999/xlink" content-type="order">Heteroptera</named-content></kwd><kwd><named-content xmlns:xlink="http://www.w3.org/1999/xlink" content-type="family">Miridae</named-content></kwd></kwd-group><mixed-citation publication-type="journal"><person-group><name><surname>Cérot</surname><given-names>Frédéric</given-names></name></person-group><article-title>Miscellanea Miridologica V. Taxonomy and chorology of new or little known taxa of Continental New Guinea and neighboring islands (<tp:taxon-name><tp:taxon-name-part taxon-name-part-type="class">Insecta</tp:taxon-name-part></tp:taxon-name>, <tp:taxon-name><tp:taxon-name-part taxon-name-part-type="suborder">Heteroptera</tp:taxon-name-part></tp:taxon-name>, <tp:taxon-name><tp:taxon-name-part taxon-name-part-type="family">Miridae</tp:taxon-name-part></tp:taxon-name>)</article-title><source>Zookeys</source><day>15</day><month>11</month><year>2018</year><volume>2018</volume><issue>796</issue><fpage>83</fpage><lpage>95</lpage><pub-id pub-id-type="doi">10.3897/zookeys.796.20736</pub-id></mixed-citation></tp:treatment-meta><tp:nomenclature><tp:taxon-name>
                <tp:taxon-name-part taxon-name-part-type="genus" reg="Peltidopeplus">Peltidopeplus</tp:taxon-name-part>
                <tp:taxon-name-part taxon-name-part-type="species" reg="annulipes">annulipes</tp:taxon-name-part>
              </tp:taxon-name><tp:taxon-authority>Poppius, 1912b</tp:taxon-authority></tp:nomenclature><tp:treatment-sec sec-type="material" id="SECID0ESTAE"><title>Material examined.</title><p>Indonesia: 1♀, Papua Barat, Doberai Peninsula, Arfak Mounts, Anggi Gigi Lake S(outh), upper vill(age) and surroundings (coordinates provided on the label: <named-content xmlns:xlink="http://www.w3.org/1999/xlink" content-type="dwc:verbatimCoordinates" xlink:type="simple"><named-content content-type="geo-json" specific-use="{&#34;type&#34;:&#34;Point&#34;,&#34;coordinates&#34;:[133.906667,-1.300139]}" id="NCID0E2TAE" xlink:type="simple">1°18'0.5"S, 133°54'24"E</named-content></named-content>), 2200 m, primary mid mountain rainforest, at white light, 10–11.ix.2015, Telnov D. leg. (FC n° 7551) (ex <abbrev xmlns:xlink="http://www.w3.org/1999/xlink" content-type="institution" xlink:title="ollection of D. Telnov" id="ABBRID0EAUAE" xlink:type="simple">DTPC</abbrev>, <named-content xmlns:xlink="http://www.w3.org/1999/xlink" content-type="dwc:institutional_code" xlink:type="simple">NME</named-content>); 1♀, Papua Barat, Doberai Peninsula, Arfak Mounts, Anggi Gigi Lake S(outh), upper vill(age) and surroundings (coordinates provided on the label: <named-content xmlns:xlink="http://www.w3.org/1999/xlink" content-type="dwc:verbatimCoordinates" xlink:type="simple"><named-content content-type="geo-json" specific-use="{&#34;type&#34;:&#34;Point&#34;,&#34;coordinates&#34;:[133.900083,-1.302778]}" id="NCID0ENUAE" xlink:type="simple">1°18'10"S, 133°54'0,3"E</named-content></named-content>), 1985 m, primary mid mountain rainforest, at white light, 08–09.xi.2015, Telnov D. leg. (FC n° 7552) (ex <abbrev xmlns:xlink="http://www.w3.org/1999/xlink" content-type="institution" xlink:title="ollection of D. Telnov" id="ABBRID0ESUAE" xlink:type="simple">DTPC</abbrev>, <named-content xmlns:xlink="http://www.w3.org/1999/xlink" content-type="dwc:institutional_code" xlink:type="simple">NME</named-content>).</p></tp:treatment-sec><tp:treatment-sec sec-type="distribution" id="SECID0E3UAE"><title>Distribution.</title><p>Endemic to New Guinea (<xref ref-type="bibr" rid="B11">Chérot and Pauwels 2000</xref>; <xref ref-type="bibr" rid="B28">Schuh 2002–2013</xref>).</p></tp:treatment-sec><ref-list><ref id="B11"><mixed-citation xmlns:xlink="http://www.w3.org/1999/xlink" xlink:type="simple"><person-group><name name-style="western"><surname>Chérot</surname><given-names>F</given-names></name><name name-style="western"><surname>Pauwels</surname><given-names>OSG</given-names></name></person-group> (<year>2000</year>) <article-title>Révision du genre <italic><tp:taxon-name><tp:taxon-name-part taxon-name-part-type="genus">Peltidopeplus</tp:taxon-name-part></tp:taxon-name></italic> Poppius, 1912, avec description d’une espèce nouvelle de Papouasie et d’un genre nouveau d’Australie (<tp:taxon-name><tp:taxon-name-part taxon-name-part-type="class">Insecta</tp:taxon-name-part></tp:taxon-name>, <tp:taxon-name><tp:taxon-name-part taxon-name-part-type="suborder">Heteroptera</tp:taxon-name-part></tp:taxon-name>, <tp:taxon-name><tp:taxon-name-part taxon-name-part-type="family">Miridae</tp:taxon-name-part></tp:taxon-name>: <tp:taxon-name><tp:taxon-name-part taxon-name-part-type="tribe">Mirini</tp:taxon-name-part></tp:taxon-name>).</article-title><source>Zoosystema</source><volume>22</volume>(<issue>1</issue>): <fpage>121</fpage>–<lpage>137</lpage>.</mixed-citation></ref><ref id="B28"><mixed-citation xmlns:xlink="http://www.w3.org/1999/xlink" xlink:type="simple"><person-group><name name-style="western"><surname>Schuh</surname><given-names>RT</given-names></name></person-group> (<year>2002–2013</year>) On-line Systematic Catalog of Plant Bugs (<tp:taxon-name><tp:taxon-name-part taxon-name-part-type="class">Insecta</tp:taxon-name-part></tp:taxon-name>: <tp:taxon-name><tp:taxon-name-part taxon-name-part-type="suborder">Heteroptera</tp:taxon-name-part></tp:taxon-name>: <tp:taxon-name><tp:taxon-name-part taxon-name-part-type="family">Miridae</tp:taxon-name-part></tp:taxon-name>). <ext-link xlink:type="simple" ext-link-type="uri" xlink:href="http://research.amnh.org/pbi/catalog/">http://research.amnh.org/pbi/catalog/</ext-link> [last access: 21/04/2016]</mixed-citation></ref></ref-list></tp:taxon-treatment>
