# Supplementary material for: Miscellanea Miridologica V. Taxonomy and chorology of new or little known taxa of Continental New Guinea and neighboring islands (Insecta, Heteroptera, Miridae)
Source: Zookeys. 2018 Nov 15;(796):83–95. doi: 10.3897/zookeys.796.20736 (PMC6250776; doi:10.3897/zookeys.796.20736)
Supplement: XML Treatment for Tinginotum rubrovenosus [file zookeys.796.20736-treatment14.xml]

<!DOCTYPE tp:taxon-treatment
  PUBLIC "-//TaxonX//DTD Taxonomic Treatment Publishing DTD v0 20100105//EN" "tax-treatment-NSO.dtd">
<tp:taxon-treatment xmlns:tp="http://www.plazi.org/taxpub"><tp:treatment-meta><kwd-group><label>Taxon classification</label><kwd><named-content xmlns:xlink="http://www.w3.org/1999/xlink" content-type="kingdom">Animalia</named-content></kwd><kwd><named-content xmlns:xlink="http://www.w3.org/1999/xlink" content-type="order">Heteroptera</named-content></kwd><kwd><named-content xmlns:xlink="http://www.w3.org/1999/xlink" content-type="family">Miridae</named-content></kwd></kwd-group><mixed-citation publication-type="journal"><person-group><name><surname>Cérot</surname><given-names>Frédéric</given-names></name></person-group><article-title>Miscellanea Miridologica V. Taxonomy and chorology of new or little known taxa of Continental New Guinea and neighboring islands (<tp:taxon-name><tp:taxon-name-part taxon-name-part-type="class">Insecta</tp:taxon-name-part></tp:taxon-name>, <tp:taxon-name><tp:taxon-name-part taxon-name-part-type="suborder">Heteroptera</tp:taxon-name-part></tp:taxon-name>, <tp:taxon-name><tp:taxon-name-part taxon-name-part-type="family">Miridae</tp:taxon-name-part></tp:taxon-name>)</article-title><source>Zookeys</source><day>15</day><month>11</month><year>2018</year><volume>2018</volume><issue>796</issue><fpage>83</fpage><lpage>95</lpage><pub-id pub-id-type="doi">10.3897/zookeys.796.20736</pub-id></mixed-citation></tp:treatment-meta><tp:nomenclature><tp:taxon-name>
                <tp:taxon-name-part taxon-name-part-type="genus" reg="Tinginotum">Tinginotum</tp:taxon-name-part>
                <tp:taxon-name-part taxon-name-part-type="species" reg="rubrovenosus">rubrovenosus</tp:taxon-name-part>
              </tp:taxon-name><tp:taxon-authority>Carvalho, 1987b</tp:taxon-authority></tp:nomenclature><tp:treatment-sec sec-type="material" id="SECID0ES4AE"><title>Material examined.</title><p>Indonesia: 1♂, Papua Barat, Doberai Peninsula, Arfak Mounts, Anggi Gigi Lake S(outh), upper vill(age) (coordinates provided on the label: <named-content xmlns:xlink="http://www.w3.org/1999/xlink" content-type="dwc:verbatimCoordinates" xlink:type="simple"><named-content content-type="geo-json" specific-use="{&#34;type&#34;:&#34;Point&#34;,&#34;coordinates&#34;:[133.906667,-1.300139]}" id="NCID0E24AE" xlink:type="simple">1°18'0.5"S, 133°54'24"E</named-content></named-content>), 2200 m, edge of primary mid mountain rainforest, at white light, 09–11.ix.2015, Telnov D. leg. (FC n° 7576) (ex <abbrev xmlns:xlink="http://www.w3.org/1999/xlink" content-type="institution" xlink:title="ollection of D. Telnov" id="ABBRID0EA5AE" xlink:type="simple">DTPC</abbrev>, <named-content xmlns:xlink="http://www.w3.org/1999/xlink" content-type="dwc:institutional_code" xlink:type="simple">NME</named-content>); 2♂♂, 1♀(?), Papua Barat, Doberai Peninsula, Arfak Mounts, Syoubri vill(age) (coordinates provided on the label: <named-content xmlns:xlink="http://www.w3.org/1999/xlink" content-type="dwc:verbatimCoordinates" xlink:type="simple"><named-content content-type="geo-json" specific-use="{&#34;type&#34;:&#34;Point&#34;,&#34;coordinates&#34;:[133.910000,-1.111111]}" id="NCID0EN5AE" xlink:type="simple">1°06'40"S, 133°54'36"E</named-content></named-content>), 1510 m, edge of secondary lower mountain rainforest, 12–13.ix.2015, Telnov D. leg. (FC n° 7577–7579) (ex <abbrev xmlns:xlink="http://www.w3.org/1999/xlink" content-type="institution" xlink:title="ollection of D. Telnov" id="ABBRID0ES5AE" xlink:type="simple">DTPC</abbrev>, <named-content xmlns:xlink="http://www.w3.org/1999/xlink" content-type="dwc:institutional_code" xlink:type="simple">NME</named-content>).</p></tp:treatment-sec><tp:treatment-sec sec-type="distribution" id="SECID0E35AE"><title>Distribution.</title><p>Endemic to New Guinea (<xref ref-type="bibr" rid="B28">Schuh 2002–2013</xref>).</p></tp:treatment-sec><ref-list><ref id="B28"><mixed-citation xmlns:xlink="http://www.w3.org/1999/xlink" xlink:type="simple"><person-group><name name-style="western"><surname>Schuh</surname><given-names>RT</given-names></name></person-group> (<year>2002–2013</year>) On-line Systematic Catalog of Plant Bugs (<tp:taxon-name><tp:taxon-name-part taxon-name-part-type="class">Insecta</tp:taxon-name-part></tp:taxon-name>: <tp:taxon-name><tp:taxon-name-part taxon-name-part-type="suborder">Heteroptera</tp:taxon-name-part></tp:taxon-name>: <tp:taxon-name><tp:taxon-name-part taxon-name-part-type="family">Miridae</tp:taxon-name-part></tp:taxon-name>). <ext-link xlink:type="simple" ext-link-type="uri" xlink:href="http://research.amnh.org/pbi/catalog/">http://research.amnh.org/pbi/catalog/</ext-link> [last access: 21/04/2016]</mixed-citation></ref></ref-list></tp:taxon-treatment>
