# Supplementary material for: Miscellanea Miridologica V. Taxonomy and chorology of new or little known taxa of Continental New Guinea and neighboring islands (Insecta, Heteroptera, Miridae)
Source: Zookeys. 2018 Nov 15;(796):83–95. doi: 10.3897/zookeys.796.20736 (PMC6250776; doi:10.3897/zookeys.796.20736)
Supplement: XML Treatment for Warrissia huonensis [file zookeys.796.20736-treatment15.xml]

<!DOCTYPE tp:taxon-treatment
  PUBLIC "-//TaxonX//DTD Taxonomic Treatment Publishing DTD v0 20100105//EN" "tax-treatment-NSO.dtd">
<tp:taxon-treatment xmlns:tp="http://www.plazi.org/taxpub"><tp:treatment-meta><kwd-group><label>Taxon classification</label><kwd><named-content xmlns:xlink="http://www.w3.org/1999/xlink" content-type="kingdom">Animalia</named-content></kwd><kwd><named-content xmlns:xlink="http://www.w3.org/1999/xlink" content-type="order">Heteroptera</named-content></kwd><kwd><named-content xmlns:xlink="http://www.w3.org/1999/xlink" content-type="family">Miridae</named-content></kwd></kwd-group><mixed-citation publication-type="journal"><person-group><name><surname>Cérot</surname><given-names>Frédéric</given-names></name></person-group><article-title>Miscellanea Miridologica V. Taxonomy and chorology of new or little known taxa of Continental New Guinea and neighboring islands (<tp:taxon-name><tp:taxon-name-part taxon-name-part-type="class">Insecta</tp:taxon-name-part></tp:taxon-name>, <tp:taxon-name><tp:taxon-name-part taxon-name-part-type="suborder">Heteroptera</tp:taxon-name-part></tp:taxon-name>, <tp:taxon-name><tp:taxon-name-part taxon-name-part-type="family">Miridae</tp:taxon-name-part></tp:taxon-name>)</article-title><source>Zookeys</source><day>15</day><month>11</month><year>2018</year><volume>2018</volume><issue>796</issue><fpage>83</fpage><lpage>95</lpage><pub-id pub-id-type="doi">10.3897/zookeys.796.20736</pub-id></mixed-citation></tp:treatment-meta><tp:nomenclature><tp:taxon-name>
                <tp:taxon-name-part taxon-name-part-type="genus" reg="Warrissia">Warrissia</tp:taxon-name-part>
                <tp:taxon-name-part taxon-name-part-type="species" reg="huonensis">huonensis</tp:taxon-name-part>
              </tp:taxon-name><tp:taxon-authority>(Poppius, 1914a)</tp:taxon-authority></tp:nomenclature><tp:treatment-sec sec-type="material" id="SECID0EKAAG"><title>Material examined.</title><p>Indonesia: 1?, Papua Barat, Doberai Peninsula, Arfak Mounts, Syoubri vill(age) (coordinates provided on the label: <named-content xmlns:xlink="http://www.w3.org/1999/xlink" content-type="dwc:verbatimCoordinates" xlink:type="simple"><named-content content-type="geo-json" specific-use="{&#34;type&#34;:&#34;Point&#34;,&#34;coordinates&#34;:[133.909444,-1.121111]}" id="NCID0ETAAG" xlink:type="simple">1°07'16"S, 133°54'34"E</named-content></named-content>), <!--PageBreak-->1570–2100 m, primary lower mountain rainforest, 11–12.ix.2015, Telnov D. leg. (FC n° 7558) (ex <abbrev xmlns:xlink="http://www.w3.org/1999/xlink" content-type="institution" xlink:title="ollection of D. Telnov" id="ABBRID0E1AAG" xlink:type="simple">DTPC</abbrev>, <named-content xmlns:xlink="http://www.w3.org/1999/xlink" content-type="dwc:institutional_code" xlink:type="simple">NME</named-content>); 2♀♀, 3??: Papua Barat, Doberai Peninsula, Arfak Mounts, Syoubri vill(age) (coordinates provided on the label: <named-content xmlns:xlink="http://www.w3.org/1999/xlink" content-type="dwc:verbatimCoordinates" xlink:type="simple"><named-content content-type="geo-json" specific-use="{&#34;type&#34;:&#34;Point&#34;,&#34;coordinates&#34;:[133.910000,-1.111111]}" id="NCID0EHBAG" xlink:type="simple">1°06'40"S, 133°54'36"E</named-content></named-content>), 1510 m, edge of secondary lower mountain rainforest, MV light, 12–13.ix.2015, Telnov D. leg. (FC n°s 7553–7557) (ex <abbrev xmlns:xlink="http://www.w3.org/1999/xlink" content-type="institution" xlink:title="ollection of D. Telnov" id="ABBRID0EMBAG" xlink:type="simple">DTPC</abbrev>, <named-content xmlns:xlink="http://www.w3.org/1999/xlink" content-type="dwc:institutional_code" xlink:type="simple">NME</named-content>); Papua New Guinea: 1♂, Madang Province, Nagada Harbour (no coordinates on the label, approximate coordinates available via Google Earth: Latitude: -5.16667 Longitude: 145.81667), 18.iii.1990, Lansbury I. leg. (FC n° 7333) (<abbrev xmlns:xlink="http://www.w3.org/1999/xlink" xlink:title="private collection of J. Gorczyca" id="ABBRID0EWBAG" xlink:type="simple">JGKP</abbrev>); 1♀, Madang Province, Nagada Harbour (no coordinate on the label, approximate coordinates available via Google Earth: Latitude: -5.16667 Longitude: 145.81667), 16.v.1992, Lansbury I. leg. (FC n° 7334) (<abbrev xmlns:xlink="http://www.w3.org/1999/xlink" xlink:title="private collection of J. Gorczyca" id="ABBRID0E1BAG" xlink:type="simple">JGKP</abbrev>).</p></tp:treatment-sec><tp:treatment-sec sec-type="distribution" id="SECID0E5BAG"><title>Distribution.</title><p>Widespread in Southeast Asia and New Guinea (<xref ref-type="bibr" rid="B32">Yasunaga et al. 2002</xref>, <xref ref-type="bibr" rid="B28">Schuh 2002–2013</xref>, <xref ref-type="bibr" rid="B10">Chérot et al. 2017</xref>).</p></tp:treatment-sec><ref-list><ref id="B32"><mixed-citation xmlns:xlink="http://www.w3.org/1999/xlink" xlink:type="simple"><person-group><name name-style="western"><surname>Yasunaga</surname><given-names>T</given-names></name><name name-style="western"><surname>Schwartz</surname><given-names>MD</given-names></name><name name-style="western"><surname>Chérot</surname><given-names>F</given-names></name></person-group> (<year>2002</year>) <article-title>New genera, species, synonymies and combinations in the “<italic><tp:taxon-name><tp:taxon-name-part taxon-name-part-type="genus">Lygus</tp:taxon-name-part></tp:taxon-name></italic> Complex” from Japan, with discussion on <italic><tp:taxon-name><tp:taxon-name-part taxon-name-part-type="genus">Peltidolygus</tp:taxon-name-part></tp:taxon-name></italic> Poppius and <italic><tp:taxon-name><tp:taxon-name-part taxon-name-part-type="genus">Warrisia</tp:taxon-name-part></tp:taxon-name></italic> Carvalho (<tp:taxon-name><tp:taxon-name-part taxon-name-part-type="suborder">Heteroptera</tp:taxon-name-part></tp:taxon-name>: <tp:taxon-name><tp:taxon-name-part taxon-name-part-type="family">Miridae</tp:taxon-name-part></tp:taxon-name>: <tp:taxon-name><tp:taxon-name-part taxon-name-part-type="subfamily">Mirinae</tp:taxon-name-part></tp:taxon-name>).</article-title><source>American Museum Novitates</source><volume>3378</volume>: <fpage>1</fpage>–<lpage>26</lpage>. <ext-link xlink:type="simple" ext-link-type="doi" xlink:href="10.1206/0003-0082(2002)378%3C0001:NGSSAC%3E2.0.CO;2">https://doi.org/10.1206/0003-0082(2002)378&lt;0001:NGSSAC&gt;2.0.CO;2</ext-link></mixed-citation></ref><ref id="B28"><mixed-citation xmlns:xlink="http://www.w3.org/1999/xlink" xlink:type="simple"><person-group><name name-style="western"><surname>Schuh</surname><given-names>RT</given-names></name></person-group> (<year>2002–2013</year>) On-line Systematic Catalog of Plant Bugs (<tp:taxon-name><tp:taxon-name-part taxon-name-part-type="class">Insecta</tp:taxon-name-part></tp:taxon-name>: <tp:taxon-name><tp:taxon-name-part taxon-name-part-type="suborder">Heteroptera</tp:taxon-name-part></tp:taxon-name>: <tp:taxon-name><tp:taxon-name-part taxon-name-part-type="family">Miridae</tp:taxon-name-part></tp:taxon-name>). <ext-link xlink:type="simple" ext-link-type="uri" xlink:href="http://research.amnh.org/pbi/catalog/">http://research.amnh.org/pbi/catalog/</ext-link> [last access: 21/04/2016]</mixed-citation></ref><ref id="B10"><mixed-citation xmlns:xlink="http://www.w3.org/1999/xlink" xlink:type="simple"><person-group><name name-style="western"><surname>Chérot</surname><given-names>F</given-names></name><name name-style="western"><surname>Gorczyca</surname><given-names>J</given-names></name><name name-style="western"><surname>Schwartz</surname><given-names>MD</given-names></name><name name-style="western"><surname>Demol</surname><given-names>T</given-names></name></person-group> (<year>2017</year>) <article-title>The <tp:taxon-name><tp:taxon-name-part taxon-name-part-type="subfamily">Bryocorinae</tp:taxon-name-part></tp:taxon-name>, <tp:taxon-name><tp:taxon-name-part taxon-name-part-type="subfamily">Cylapinae</tp:taxon-name-part></tp:taxon-name>, <tp:taxon-name><tp:taxon-name-part taxon-name-part-type="subfamily">Deraeocorinae</tp:taxon-name-part></tp:taxon-name> and <tp:taxon-name><tp:taxon-name-part taxon-name-part-type="subfamily">Mirinae</tp:taxon-name-part></tp:taxon-name> (<tp:taxon-name><tp:taxon-name-part taxon-name-part-type="class">Insecta</tp:taxon-name-part></tp:taxon-name>: <tp:taxon-name><tp:taxon-name-part taxon-name-part-type="suborder">Heteroptera</tp:taxon-name-part></tp:taxon-name>: <tp:taxon-name><tp:taxon-name-part taxon-name-part-type="family">Miridae</tp:taxon-name-part></tp:taxon-name>) from Baiteta Forest, Papua New Guinea, with a discussion of their feeding habits and a list of species of the country.</article-title> In: <person-group><name name-style="western"><surname>Telnov</surname><given-names>D</given-names></name><name name-style="western"><surname>Barclay</surname><given-names>MVL</given-names></name><name name-style="western"><surname>Pauwels</surname><given-names>OSG</given-names></name></person-group> (<role>Eds</role>) <issue-title>Biodiversity, Biogeography and Nature Conservation in Wallacea and New Guinea Vol.</issue-title><source>III. The Entomological Society of Latvia, Riga</source>, <fpage>55</fpage>–<lpage>139</lpage>. [pls 7–18]</mixed-citation></ref></ref-list></tp:taxon-treatment>
