# Supplementary material for: Miscellanea Miridologica V. Taxonomy and chorology of new or little known taxa of Continental New Guinea and neighboring islands (Insecta, Heteroptera, Miridae)
Source: Zookeys. 2018 Nov 15;(796):83–95. doi: 10.3897/zookeys.796.20736 (PMC6250776; doi:10.3897/zookeys.796.20736)
Supplement: XML Treatment for Irianocoris italae [file zookeys.796.20736-treatment17.xml]

<!DOCTYPE tp:taxon-treatment
  PUBLIC "-//TaxonX//DTD Taxonomic Treatment Publishing DTD v0 20100105//EN" "tax-treatment-NSO.dtd">
<tp:taxon-treatment xmlns:tp="http://www.plazi.org/taxpub"><tp:treatment-meta><kwd-group><label>Taxon classification</label><kwd><named-content xmlns:xlink="http://www.w3.org/1999/xlink" content-type="kingdom">Animalia</named-content></kwd><kwd><named-content xmlns:xlink="http://www.w3.org/1999/xlink" content-type="order">Heteroptera</named-content></kwd><kwd><named-content xmlns:xlink="http://www.w3.org/1999/xlink" content-type="family">Miridae</named-content></kwd></kwd-group><mixed-citation publication-type="journal"><person-group><name><surname>Cérot</surname><given-names>Frédéric</given-names></name></person-group><article-title>Miscellanea Miridologica V. Taxonomy and chorology of new or little known taxa of Continental New Guinea and neighboring islands (<tp:taxon-name><tp:taxon-name-part taxon-name-part-type="class">Insecta</tp:taxon-name-part></tp:taxon-name>, <tp:taxon-name><tp:taxon-name-part taxon-name-part-type="suborder">Heteroptera</tp:taxon-name-part></tp:taxon-name>, <tp:taxon-name><tp:taxon-name-part taxon-name-part-type="family">Miridae</tp:taxon-name-part></tp:taxon-name>)</article-title><source>Zookeys</source><day>15</day><month>11</month><year>2018</year><volume>2018</volume><issue>796</issue><fpage>83</fpage><lpage>95</lpage><pub-id pub-id-type="doi">10.3897/zookeys.796.20736</pub-id></mixed-citation></tp:treatment-meta><tp:nomenclature><tp:taxon-name>
                <tp:taxon-name-part taxon-name-part-type="genus" reg="Irianocoris">Irianocoris</tp:taxon-name-part>
                <tp:taxon-name-part taxon-name-part-type="species" reg="italae">italae</tp:taxon-name-part>
              </tp:taxon-name><tp:taxon-authority>Carvalho, 1971</tp:taxon-authority></tp:nomenclature><tp:treatment-sec sec-type="material" id="SECID0EJGAG"><title>Material examined.</title><p>Papua New Guinea: 1♂, Madang Province, Baiteta Forest (no coordinates provided on label; according to <xref ref-type="bibr" rid="B10">Chérot et al. 2017</xref>, Baiteta lies at the following coordinates: 05°01'S, 145°45'E), 11.v.1995, O. Missa leg., host unknown, fogging (FC n°4083) (<named-content xmlns:xlink="http://www.w3.org/1999/xlink" content-type="dwc:institutional_code" xlink:type="simple">ISNB</named-content>); 2♂♂, 4♀♀, same locality, 25.v.1995, O. Missa leg., <italic><tp:taxon-name><tp:taxon-name-part taxon-name-part-type="genus" reg="Planchonella">Planchonella</tp:taxon-name-part><tp:taxon-name-part taxon-name-part-type="species" reg="thysoidis">thysoidis</tp:taxon-name-part></tp:taxon-name></italic> or <italic><tp:taxon-name><tp:taxon-name-part taxon-name-part-type="genus" reg="Dysoxylum">Dysoxylum</tp:taxon-name-part><tp:taxon-name-part taxon-name-part-type="species" reg="arnoldicum">arnoldicum</tp:taxon-name-part></tp:taxon-name></italic> (<tp:taxon-name><tp:taxon-name-part taxon-name-part-type="family">Sapotaceae</tp:taxon-name-part></tp:taxon-name> + <tp:taxon-name>Melicaceae</tp:taxon-name>), fogging (FC n°s 4084–4089) (<named-content xmlns:xlink="http://www.w3.org/1999/xlink" content-type="dwc:institutional_code" xlink:type="simple">ISNB</named-content>); 3♀♀, same locality, 08.vi.1995, O. Missa leg., <italic><tp:taxon-name><tp:taxon-name-part taxon-name-part-type="genus" reg="Hapholobus">Hapholobus</tp:taxon-name-part></tp:taxon-name></italic> sp. (<tp:taxon-name><tp:taxon-name-part taxon-name-part-type="family">Burseraceae</tp:taxon-name-part></tp:taxon-name>), fogging (FC n°s 4090–4092) (<named-content xmlns:xlink="http://www.w3.org/1999/xlink" content-type="dwc:institutional_code" xlink:type="simple">ISNB</named-content>); 2♂♂, same locality, 09.vi.1995, O. Missa leg., <italic><tp:taxon-name><tp:taxon-name-part taxon-name-part-type="genus" reg="Sarcocephalus">Sarcocephalus</tp:taxon-name-part></tp:taxon-name></italic> sp. (<tp:taxon-name><tp:taxon-name-part taxon-name-part-type="family">Rubiaceae</tp:taxon-name-part></tp:taxon-name>), fogging (FC n°s 4093–4094) (<named-content xmlns:xlink="http://www.w3.org/1999/xlink" content-type="dwc:institutional_code" xlink:type="simple">ISNB</named-content>); 1♂, 2♀♀, 1?, same locality, 14.vi.1995, O. Missa leg., <italic><tp:taxon-name><tp:taxon-name-part taxon-name-part-type="genus" reg="Chisocheton">Chisocheton</tp:taxon-name-part><tp:taxon-name-part taxon-name-part-type="species" reg="ceramicus">ceramicus</tp:taxon-name-part></tp:taxon-name></italic> (<tp:taxon-name>Melicaceae</tp:taxon-name>), fogging (FC n°s 4095–4097, 4173) (<named-content xmlns:xlink="http://www.w3.org/1999/xlink" content-type="dwc:institutional_code" xlink:type="simple">ISNB</named-content>); 6♂♂, 2??, same locality, <!--PageBreak-->14.vii.1995, O. Missa leg., <italic><tp:taxon-name><tp:taxon-name-part taxon-name-part-type="genus" reg="Neonauclea">Neonauclea</tp:taxon-name-part></tp:taxon-name></italic> sp. (<tp:taxon-name><tp:taxon-name-part taxon-name-part-type="family">Rubiaceae</tp:taxon-name-part></tp:taxon-name>), fogging (FC n°s 4098–4103, 4105, 4109) (<named-content xmlns:xlink="http://www.w3.org/1999/xlink" content-type="dwc:institutional_code" xlink:type="simple">ISNB</named-content>); 3♂♂, same locality, 17.vii.1995, O. Missa leg., <italic><tp:taxon-name><tp:taxon-name-part taxon-name-part-type="genus" reg="Chisocheton">Chisocheton</tp:taxon-name-part><tp:taxon-name-part taxon-name-part-type="species" reg="wenlandia">wenlandia</tp:taxon-name-part></tp:taxon-name></italic> (<tp:taxon-name>Melicaceae</tp:taxon-name>), fogging (FC n°s 4106–4108) (<named-content xmlns:xlink="http://www.w3.org/1999/xlink" content-type="dwc:institutional_code" xlink:type="simple">ISNB</named-content>); 3♂♂, 5♀♀, 3?, same locality, 1995, O. Missa leg., <italic><tp:taxon-name><tp:taxon-name-part taxon-name-part-type="genus" reg="Celtis">Celtis</tp:taxon-name-part><tp:taxon-name-part taxon-name-part-type="species" reg="latifolia">latifolia</tp:taxon-name-part></tp:taxon-name></italic> (<tp:taxon-name><tp:taxon-name-part taxon-name-part-type="family">Ulmaceae</tp:taxon-name-part></tp:taxon-name>) or <italic><tp:taxon-name><tp:taxon-name-part taxon-name-part-type="genus" reg="Planchonella">Planchonella</tp:taxon-name-part></tp:taxon-name></italic> sp. (<tp:taxon-name><tp:taxon-name-part taxon-name-part-type="family">Sapotaceae</tp:taxon-name-part></tp:taxon-name>), fogging (FC n°s 4110–4120) (<named-content xmlns:xlink="http://www.w3.org/1999/xlink" content-type="dwc:institutional_code" xlink:type="simple">ISNB</named-content>); 6♀♀, 1?, same locality, 1995, O. Missa leg., <italic><tp:taxon-name><tp:taxon-name-part taxon-name-part-type="genus" reg="Chisocheton">Chisocheton</tp:taxon-name-part><tp:taxon-name-part taxon-name-part-type="species" reg="ceramicus">ceramicus</tp:taxon-name-part></tp:taxon-name></italic> (<tp:taxon-name>Melicaceae</tp:taxon-name>), fogging (FC n°s 4121–4127) (<named-content xmlns:xlink="http://www.w3.org/1999/xlink" content-type="dwc:institutional_code" xlink:type="simple">ISNB</named-content>); 1♂, same locality, 10.iv.1996, O. Missa leg., <italic><tp:taxon-name><tp:taxon-name-part taxon-name-part-type="genus" reg="Litesia">Litesia</tp:taxon-name-part><tp:taxon-name-part taxon-name-part-type="species" reg="irianensis">irianensis</tp:taxon-name-part></tp:taxon-name></italic> (<tp:taxon-name><tp:taxon-name-part taxon-name-part-type="family">Liliaceae</tp:taxon-name-part></tp:taxon-name>), light trap (FC n°4128) (<named-content xmlns:xlink="http://www.w3.org/1999/xlink" content-type="dwc:institutional_code" xlink:type="simple">ISNB</named-content>); 1♂, 2♀♀, same locality, 17.iv.1996, O. Missa leg., host unknown, fogging (FC n°s 4129–4131) (<named-content xmlns:xlink="http://www.w3.org/1999/xlink" content-type="dwc:institutional_code" xlink:type="simple">ISNB</named-content>); 1♂, same locality, ?.iv.1996, O. Missa leg., host unknown, light trap (FC n°4102b) (<named-content xmlns:xlink="http://www.w3.org/1999/xlink" content-type="dwc:institutional_code" xlink:type="simple">ISNB</named-content>); 2♀♀, same locality, 01.v.1996, O. Missa leg., host unknown, fogging (FC n°s 4132–4133) (<named-content xmlns:xlink="http://www.w3.org/1999/xlink" content-type="dwc:institutional_code" xlink:type="simple">ISNB</named-content>); 2♂♂, 2♀♀, same locality, 07.vi.1996, O. Missa leg., host unknown, fogging (FC n°s 4134–4137) (<named-content xmlns:xlink="http://www.w3.org/1999/xlink" content-type="dwc:institutional_code" xlink:type="simple">ISNB</named-content>); 1?, same locality, 04.vii.1996, O. Missa leg., on <italic><tp:taxon-name><tp:taxon-name-part taxon-name-part-type="genus" reg="Sloanea">Sloanea</tp:taxon-name-part><tp:taxon-name-part taxon-name-part-type="species" reg="sogeriensis">sogeriensis</tp:taxon-name-part></tp:taxon-name></italic> (<tp:taxon-name><tp:taxon-name-part taxon-name-part-type="family">Elaeocarpaceae</tp:taxon-name-part></tp:taxon-name>), fogging (FC n° 4138) (<named-content xmlns:xlink="http://www.w3.org/1999/xlink" content-type="dwc:institutional_code" xlink:type="simple">ISNB</named-content>); 1♂, same locality, 10.vii.1996, O. Missa leg., <italic><tp:taxon-name><tp:taxon-name-part taxon-name-part-type="genus" reg="Celtis">Celtis</tp:taxon-name-part><tp:taxon-name-part taxon-name-part-type="species" reg="philippinensis">philippinensis</tp:taxon-name-part></tp:taxon-name></italic> (<tp:taxon-name><tp:taxon-name-part taxon-name-part-type="family">Ulmaceae</tp:taxon-name-part></tp:taxon-name>) or <italic><tp:taxon-name><tp:taxon-name-part taxon-name-part-type="genus" reg="Polyorthia">Polyorthia</tp:taxon-name-part></tp:taxon-name></italic> sp. (<tp:taxon-name><tp:taxon-name-part taxon-name-part-type="family">Annonaceae</tp:taxon-name-part></tp:taxon-name>), light trap (FC n°4139) (<named-content xmlns:xlink="http://www.w3.org/1999/xlink" content-type="dwc:institutional_code" xlink:type="simple">ISNB</named-content>); 1♂, 1♀, 1?, same locality, 25.vii.1996, O. Missa leg., host unknown, fogging (FC n°s 4140–4142) (<named-content xmlns:xlink="http://www.w3.org/1999/xlink" content-type="dwc:institutional_code" xlink:type="simple">ISNB</named-content>).</p></tp:treatment-sec><tp:treatment-sec sec-type="distribution" id="SECID0EOPAG"><title>Distribution.</title><p>Endemic to New Guinea. Described by <xref ref-type="bibr" rid="B2">Carvalho (1971)</xref> from Maffin Bay, Dutch New Guinea, the species was recently cited for the first time from Papua New Guinea (<xref ref-type="bibr" rid="B9">Cassis et al. 2012</xref>).</p></tp:treatment-sec><tp:treatment-sec sec-type="remarks" id="SECID0E3PAG"><title>Remark.</title><p>The genus <italic><tp:taxon-name><tp:taxon-name-part taxon-name-part-type="genus" reg="Irianocoris">Irianocoris</tp:taxon-name-part></tp:taxon-name></italic> was transferred from <tp:taxon-name><tp:taxon-name-part taxon-name-part-type="tribe">Orthotylini</tp:taxon-name-part></tp:taxon-name> to <tp:taxon-name><tp:taxon-name-part taxon-name-part-type="tribe">Austromirini</tp:taxon-name-part></tp:taxon-name> by Cassis, Cheng and Tatarnic (2012).</p></tp:treatment-sec><ref-list><ref id="B10"><mixed-citation xmlns:xlink="http://www.w3.org/1999/xlink" xlink:type="simple"><person-group><name name-style="western"><surname>Chérot</surname><given-names>F</given-names></name><name name-style="western"><surname>Gorczyca</surname><given-names>J</given-names></name><name name-style="western"><surname>Schwartz</surname><given-names>MD</given-names></name><name name-style="western"><surname>Demol</surname><given-names>T</given-names></name></person-group> (<year>2017</year>) <article-title>The <tp:taxon-name><tp:taxon-name-part taxon-name-part-type="subfamily">Bryocorinae</tp:taxon-name-part></tp:taxon-name>, <tp:taxon-name><tp:taxon-name-part taxon-name-part-type="subfamily">Cylapinae</tp:taxon-name-part></tp:taxon-name>, <tp:taxon-name><tp:taxon-name-part taxon-name-part-type="subfamily">Deraeocorinae</tp:taxon-name-part></tp:taxon-name> and <tp:taxon-name><tp:taxon-name-part taxon-name-part-type="subfamily">Mirinae</tp:taxon-name-part></tp:taxon-name> (<tp:taxon-name><tp:taxon-name-part taxon-name-part-type="class">Insecta</tp:taxon-name-part></tp:taxon-name>: <tp:taxon-name><tp:taxon-name-part taxon-name-part-type="suborder">Heteroptera</tp:taxon-name-part></tp:taxon-name>: <tp:taxon-name><tp:taxon-name-part taxon-name-part-type="family">Miridae</tp:taxon-name-part></tp:taxon-name>) from Baiteta Forest, Papua New Guinea, with a discussion of their feeding habits and a list of species of the country.</article-title> In: <person-group><name name-style="western"><surname>Telnov</surname><given-names>D</given-names></name><name name-style="western"><surname>Barclay</surname><given-names>MVL</given-names></name><name name-style="western"><surname>Pauwels</surname><given-names>OSG</given-names></name></person-group> (<role>Eds</role>) <issue-title>Biodiversity, Biogeography and Nature Conservation in Wallacea and New Guinea Vol.</issue-title><source>III. The Entomological Society of Latvia, Riga</source>, <fpage>55</fpage>–<lpage>139</lpage>. [pls 7–18]</mixed-citation></ref><ref id="B2"><mixed-citation xmlns:xlink="http://www.w3.org/1999/xlink" xlink:type="simple"><person-group><name name-style="western"><surname>Carvalho</surname><given-names>JCM</given-names></name></person-group> (<year>1971</year>) <article-title>Sôbre uma curiosa espécies nova de Mirídeo da Nova Guiné.</article-title><source>Revista Brasileira de Biologia</source><volume>31</volume>(<issue>1</issue>): <fpage>15</fpage>–<lpage>16</lpage>.</mixed-citation></ref><ref id="B9"><mixed-citation xmlns:xlink="http://www.w3.org/1999/xlink" xlink:type="simple"><person-group><name name-style="western"><surname>Cassis</surname><given-names>G</given-names></name><name name-style="western"><surname>Cheng</surname><given-names>M</given-names></name><name name-style="western"><surname>Tatarnic</surname><given-names>NJ</given-names></name></person-group> (<year>2012</year>) <article-title>Systematics of the Plantbug Genus <italic><tp:taxon-name><tp:taxon-name-part taxon-name-part-type="genus">Irianocoris</tp:taxon-name-part></tp:taxon-name></italic> Carvalho (<tp:taxon-name><tp:taxon-name-part taxon-name-part-type="class">Insecta</tp:taxon-name-part></tp:taxon-name>: <tp:taxon-name><tp:taxon-name-part taxon-name-part-type="suborder">Heteroptera</tp:taxon-name-part></tp:taxon-name>: <tp:taxon-name><tp:taxon-name-part taxon-name-part-type="family">Miridae</tp:taxon-name-part></tp:taxon-name>: <tp:taxon-name><tp:taxon-name-part taxon-name-part-type="subfamily">Orthotylinae</tp:taxon-name-part></tp:taxon-name>: <tp:taxon-name><tp:taxon-name-part taxon-name-part-type="tribe">Austromirini</tp:taxon-name-part></tp:taxon-name>).</article-title><source>Entomologica Americana</source><volume>118</volume>(<issue>1</issue>): <fpage>157</fpage>–<lpage>176</lpage>. <ext-link xlink:type="simple" ext-link-type="doi" xlink:href="10.1664/12-RA-039.1">https://doi.org/10.1664/12-RA-039.1</ext-link></mixed-citation></ref></ref-list></tp:taxon-treatment>
