# Supplementary material for: Miscellanea Miridologica V. Taxonomy and chorology of new or little known taxa of Continental New Guinea and neighboring islands (Insecta, Heteroptera, Miridae)
Source: Zookeys. 2018 Nov 15;(796):83–95. doi: 10.3897/zookeys.796.20736 (PMC6250776; doi:10.3897/zookeys.796.20736)
Supplement: XML Treatment for Linacoris viridescens [file zookeys.796.20736-treatment18.xml]

<!DOCTYPE tp:taxon-treatment
  PUBLIC "-//TaxonX//DTD Taxonomic Treatment Publishing DTD v0 20100105//EN" "tax-treatment-NSO.dtd">
<tp:taxon-treatment xmlns:tp="http://www.plazi.org/taxpub"><tp:treatment-meta><kwd-group><label>Taxon classification</label><kwd><named-content xmlns:xlink="http://www.w3.org/1999/xlink" content-type="kingdom">Animalia</named-content></kwd><kwd><named-content xmlns:xlink="http://www.w3.org/1999/xlink" content-type="order">Heteroptera</named-content></kwd><kwd><named-content xmlns:xlink="http://www.w3.org/1999/xlink" content-type="family">Miridae</named-content></kwd></kwd-group><mixed-citation publication-type="journal"><person-group><name><surname>Cérot</surname><given-names>Frédéric</given-names></name></person-group><article-title>Miscellanea Miridologica V. Taxonomy and chorology of new or little known taxa of Continental New Guinea and neighboring islands (<tp:taxon-name><tp:taxon-name-part taxon-name-part-type="class">Insecta</tp:taxon-name-part></tp:taxon-name>, <tp:taxon-name><tp:taxon-name-part taxon-name-part-type="suborder">Heteroptera</tp:taxon-name-part></tp:taxon-name>, <tp:taxon-name><tp:taxon-name-part taxon-name-part-type="family">Miridae</tp:taxon-name-part></tp:taxon-name>)</article-title><source>Zookeys</source><day>15</day><month>11</month><year>2018</year><volume>2018</volume><issue>796</issue><fpage>83</fpage><lpage>95</lpage><pub-id pub-id-type="doi">10.3897/zookeys.796.20736</pub-id></mixed-citation></tp:treatment-meta><tp:nomenclature><tp:taxon-name>
                <tp:taxon-name-part taxon-name-part-type="genus" reg="Linacoris">Linacoris</tp:taxon-name-part>
                <tp:taxon-name-part taxon-name-part-type="species" reg="viridescens">viridescens</tp:taxon-name-part>
              </tp:taxon-name><tp:taxon-authority>Carvalho, 1983</tp:taxon-authority></tp:nomenclature><tp:treatment-sec sec-type="material" id="SECID0EHSAG"><title>Material examined.</title><p>Papua New Guinea: 4♂♂, 2♀♀, 2??, Madang Province, Nagada Binatang Research Center (coordinates provided on the label: <named-content xmlns:xlink="http://www.w3.org/1999/xlink" content-type="dwc:verbatimCoordinates" xlink:type="simple"><named-content content-type="geo-json" specific-use="{&#34;type&#34;:&#34;Point&#34;,&#34;coordinates&#34;:[145.794722,-5.156389]}" id="NCID0EQSAG" xlink:type="simple">05°09'23"S, 145°47'41"E</named-content></named-content>), 20 m, 20.v.2011, two specimens dissected for parasites, dissection numbers 892–893, negative, Votýpka J. &amp; Lukeš J. leg. (FC n°s 6450–6453, 6455–6458) (<named-content xmlns:xlink="http://www.w3.org/1999/xlink" content-type="dwc:institutional_code" xlink:type="simple">NMPC</named-content>); 2♂♂, 1♀, Madang Province, Ohu (coordinates provided on the label: 05°08'46"S, 145°46'36"E), 06.v.2011, dissected for parasites, dissection numbers 205–207, negative, Votýpka J. &amp; Lukeš J. leg. (FC n°s 6454, 6459–6460) (<named-content xmlns:xlink="http://www.w3.org/1999/xlink" content-type="dwc:institutional_code" xlink:type="simple">NMPC</named-content>).</p></tp:treatment-sec><tp:treatment-sec sec-type="distribution" id="SECID0E4SAG"><title>Distribution.</title><p>Described by <xref ref-type="bibr" rid="B4">Carvalho (1983)</xref> from Papua New Guinea and Iran Jaya. Additional species of the genus <italic><tp:taxon-name><tp:taxon-name-part taxon-name-part-type="genus" reg="Linacoris">Linacoris</tp:taxon-name-part></tp:taxon-name></italic> Carvalho, 1983 remain to be described in Southeast Asia (<xref ref-type="bibr" rid="B29">Schuh and Menard 2013</xref>).</p></tp:treatment-sec><tp:treatment-sec sec-type="remarks" id="SECID0ESTAG"><title>Remark.</title><p>The genus <italic><tp:taxon-name><tp:taxon-name-part taxon-name-part-type="genus" reg="Linacoris">Linacoris</tp:taxon-name-part></tp:taxon-name></italic> was recently transferred from <tp:taxon-name><tp:taxon-name-part taxon-name-part-type="subfamily">Orthotylinae</tp:taxon-name-part></tp:taxon-name>, <tp:taxon-name><tp:taxon-name-part taxon-name-part-type="tribe">Orthotylini</tp:taxon-name-part></tp:taxon-name> to <tp:taxon-name><tp:taxon-name-part taxon-name-part-type="subfamily">Phylinae</tp:taxon-name-part></tp:taxon-name>, <tp:taxon-name><tp:taxon-name-part taxon-name-part-type="tribe">Hallodapini</tp:taxon-name-part></tp:taxon-name> by <xref ref-type="bibr" rid="B29">Schuh and Menard (2013)</xref> on the basis of phylogenetic analyses by <xref ref-type="bibr" rid="B19">Menard et al. (2013)</xref>.</p><!--PageBreak--></tp:treatment-sec><ref-list><ref id="B4"><mixed-citation xmlns:xlink="http://www.w3.org/1999/xlink" xlink:type="simple"><person-group><name name-style="western"><surname>Carvalho</surname><given-names>JCM</given-names></name></person-group> (<year>1983</year>) <article-title>A new genus and four new species from Oceania (<tp:taxon-name><tp:taxon-name-part taxon-name-part-type="order">Hemiptera</tp:taxon-name-part></tp:taxon-name>).</article-title><source>Revista Brasileira de Biologia</source><volume>43</volume>(<issue>4</issue>): <fpage>401</fpage>–<lpage>408</lpage>.</mixed-citation></ref><ref id="B29"><mixed-citation xmlns:xlink="http://www.w3.org/1999/xlink" xlink:type="simple"><person-group><name name-style="western"><surname>Schuh</surname><given-names>RT</given-names></name><name name-style="western"><surname>Menard</surname><given-names>KL</given-names></name></person-group> (<year>2013</year>) <article-title>A revised classification of the <tp:taxon-name><tp:taxon-name-part taxon-name-part-type="subfamily">Phylinae</tp:taxon-name-part></tp:taxon-name> (<tp:taxon-name><tp:taxon-name-part taxon-name-part-type="class">Insecta</tp:taxon-name-part></tp:taxon-name>: <tp:taxon-name><tp:taxon-name-part taxon-name-part-type="suborder">Heteroptera</tp:taxon-name-part></tp:taxon-name>: <tp:taxon-name><tp:taxon-name-part taxon-name-part-type="family">Miridae</tp:taxon-name-part></tp:taxon-name>): Arguments for the placement of genera.</article-title><source>American Museum Novitates</source><volume>3785</volume>: <fpage>1</fpage>–<lpage>72</lpage>. <ext-link xlink:type="simple" ext-link-type="doi" xlink:href="10.1206/3785.2">https://doi.org/10.1206/3785.2</ext-link></mixed-citation></ref><ref id="B19"><mixed-citation xmlns:xlink="http://www.w3.org/1999/xlink" xlink:type="simple"><person-group><name name-style="western"><surname>Menard</surname><given-names>KL</given-names></name><name name-style="western"><surname>Schuh</surname><given-names>RT</given-names></name><name name-style="western"><surname>Woolley</surname><given-names>JB</given-names></name></person-group> (<year>2013</year>) <article-title>Total-evidence phylogenetic analysis and reclassification of the <tp:taxon-name><tp:taxon-name-part taxon-name-part-type="subfamily">Phylinae</tp:taxon-name-part></tp:taxon-name> (<tp:taxon-name><tp:taxon-name-part taxon-name-part-type="class">Insecta</tp:taxon-name-part></tp:taxon-name>: <tp:taxon-name><tp:taxon-name-part taxon-name-part-type="suborder">Heteroptera</tp:taxon-name-part></tp:taxon-name>: <tp:taxon-name><tp:taxon-name-part taxon-name-part-type="family">Miridae</tp:taxon-name-part></tp:taxon-name>), with the recognition of new tribes and subtribes and a redefinition of <tp:taxon-name><tp:taxon-name-part taxon-name-part-type="tribe">Phylini</tp:taxon-name-part></tp:taxon-name>.</article-title><source>Cladistics</source><volume>2013</volume>: <fpage>1</fpage>–<lpage>37</lpage>.</mixed-citation></ref></ref-list></tp:taxon-treatment>
